# Supplementary material for: The Rice DNA-Binding Protein ZBED Controls Stress Regulators and Maintains Disease Resistance After a Mild Drought
Source: Front Plant Sci. 2020 Aug 18;11:1265. doi: 10.3389/fpls.2020.01265 (PMC7461821; doi:10.3389/fpls.2020.01265)
Supplement: Supplementary file 7 [file Table_1.xlsx]

## Sheet: Hoja1
Supplemental Table 1. List of primers used in this work.
Name	Seq FW	Seq RV	Target
oPZ16-CtoG-BED1bF	AGA CAA CAC TGG AAG GGC ATG TAT GGT CAC CTG ACT AGA TAT		change C for G in first bed domain
oPZ16-CtoG-BED1bR		ATA TCT AGT CAG GTG ACC ATA CAT GCC CTT CCA GTG TTG TCT
oPZ7-CtoG-BED2F	GGA AAT AAA AGA CGA TGG AAG GGC AAG TGG GGT TCT TTA TGT CGA AGT GGT GGT		change C for G in second bed domain
oPZ7-CtoG-BED2R		ACC ACC ACT TCG ACA TAA AGA ACC CCA CTT GCC CTT CCA TCG TCT TTT ATT TCC
oPZ8-CtoG-BED3F	AAA GAG AAG GGC CAT TGG AAG GGC AAG TGG GGC AGT TTA GAG GGT TAT CAT GGC		change C for G in third bed domain
oPZ8-CtoG-BED3R		GCC ATG ATA ACC CTC TAA ACT GCC CCA CTT GCC CTT CCA ATG GCC CTT CTC TTT
oPZ10-NbPti5F	CCTCCAAGTTTGAGCTCGGATAGT		PTI marker Nicotiana benthamiana
oPZ10-NbPti5R		CCAAGAAATTCTCCATGCACTCTGTC
oPZ11-NbGRAS2F	TACCTAGCACCAAGCAGATGCAGA		PTI marker Nicotiana benthamiana
oPZ11-NbGRAS2R		TCATGAGGCGTTACTCGGAGCATT
oPZ24-ACRE31-F	AAGGTCCCGTCTTCGTCGGATCTTCG		PTI marker Nicotiana benthamiana
oPZ24-ACRE31-R		AAGAATTCGGCCATCGTGATCTTGGTC
oPZ22-WIPK-F	CCGATCTGCCCCGTTCCATCC		PTI marker Nicotiana benthamiana
oPZ22-WIPK-R		TCAGGATTCAGCGACAAAGCTTCC
oPZ13-NbPP2A-F	GAC CCT GAT GTT GAT GTT CGC T		Control for Nicotiana benthamiana
oPZ13-NbPP2A-R		GAG GGA TTT GAA GAG AGA TTT C
OsActin-q33F	GCG TGG ACA AAG TTT TCA ACC G		Rice actin
OsActin-q33R		TCT GGT ACC CTC ATC AGG CAT C
OsPR1bF	CGAGAAGAGCGACTACGACTAC		OsPRB1: Os01g28450
OsPR1bR		GCCTCTGTCCGACGAAGTTG
osMT2bF	ACCGTCGTCGTCGTTGTCAG	GCATGAGGAGATGGAGCAGGAG	OsMT2b: Os05g02070
osMT2bR
OsNPR1F	CCTGATGGTTGCCTTCTGTC		OsNPR1: Os01g09800
OsNPR1R		ATTCAAGCACTTGTATTACACCTC
qPBZ1F	CCTGCCGAATACGCCTAAGATG		OsPBZ1: Os12g36880
qPBZ1R		AGAACACATTCAGACTTGCCTCTC
EC-52F	TTAGCTGAATAACAGTGGAGTGTG		OsPAL: Os02g41680
EC-52R		CCTGCCACTCGTACCAAGTT
EC-53F	CAATGCACACGAGATTGTGA		OsCHI7: Os06g51050
EC-53R		CCGCATTGTGTTAACGTCCA
EC-55F	CAGATGATCGAGGCGTACCT		OsPR10: Os12g36850
EC-55R		CCACGCCACAGTAACATGAC
EC61F	CTCAGCTGCTCCAAGGTGAA		OsPOX223: Os07g48020
EC61R		TGTGGCCCGTTTATGTCGTC
EC62F	CCGCTGCAGATCTCATGGAA		OsPR3: Os04g41620
EC62R		CCTGGTGCACGTTGTTCATC
EC63F	AGCCAGGACTTCTACGACCT		OsPR5: Os12g43430
EC63R		GCGTGTGTCTTGGTGTTGTC
